# Supplementary material for: Whole-transcriptome analysis of atrophic ovaries in broody chickens reveals regulatory pathways associated with proliferation and apoptosis
Source: Sci Rep. 2018 May 8;8:7231. doi: 10.1038/s41598-018-25103-6 (PMC5940789; doi:10.1038/s41598-018-25103-6)
Supplement: Supplementary file 2 — Table S7 and S8 [file 41598_2018_25103_MOESM2_ESM.xlsx]

## Sheet: Table S7
Table S5. Gene ontology enrichment analysis of differentially expressed protein-coding transcripts (DEGs).
Term_type	GO ID	Description	Count	pvalue	FDR
Biological Process	GO:0030198	extracellular matrix organization	43	2.73e-18	2.29e-16
Biological Process	GO:0043062	extracellular structure organization	43	2.73e-18	2.29e-16
Biological Process	GO:0048856	anatomical structure development	289	1.03e-17	5.75e-16
Biological Process	GO:0032502	developmental process	300	2.97e-17	1.25e-15
Biological Process	GO:0030154	cell differentiation	195	4.33e-10	1.45e-08
Biological Process	GO:0044699	single-organism process	543	9.06e-10	2.54e-08
Biological Process	GO:0032501	multicellular organismal process	121	4.54e-09	9.54e-08
Biological Process	GO:0044707	single-multicellular organism process	121	4.54e-09	9.54e-08
Biological Process	GO:0044767	single-organism developmental process	221	8.2e-09	1.39e-07
Biological Process	GO:0044763	single-organism cellular process	471	8.28e-09	1.39e-07
Biological Process	GO:0048869	cellular developmental process	203	2.82e-08	4.31e-07
Biological Process	GO:0048646	anatomical structure formation involved in morphogenesis	83	3.43e-07	4.81e-06
Biological Process	GO:0008283	cell proliferation	107	5.98e-07	6.88e-06
Biological Process	GO:0007155	cell adhesion	86	6.14e-07	6.88e-06
Biological Process	GO:0022610	biological adhesion	86	6.14e-07	6.88e-06
Biological Process	GO:0006928	movement of cell or subcellular component	82	1.8e-06	1.68e-05
Biological Process	GO:0048870	cell motility	82	1.8e-06	1.68e-05
Biological Process	GO:0051674	localization of cell	82	1.8e-06	1.68e-05
Biological Process	GO:0040011	locomotion	90	6.58e-06	5.82e-05
Biological Process	GO:0003013	circulatory system process	34	1.2e-05	0.000100921
Biological Process	GO:0003008	system process	71	1.92e-05	0.000153954
Biological Process	GO:0009653	anatomical structure morphogenesis	114	2.32e-05	0.00017706
Biological Process	GO:0007275	multicellular organismal development	58	9.77e-05	0.00068395
Biological Process	GO:0009790	embryo development	58	9.77e-05	0.00068395
Biological Process	GO:0021700	developmental maturation	20	0.000317612	0.00207057
Biological Process	GO:0007267	cell-cell signaling	49	0.000320446	0.00207057
Biological Process	GO:0007154	cell communication	264	0.000494657	0.0028656
Biological Process	GO:0023052	signaling	264	0.000494657	0.0028656
Biological Process	GO:0044700	single organism signaling	264	0.000494657	0.0028656
Biological Process	GO:0000003	reproduction	47	0.00273408	0.0153109
Biological Process	GO:0051179	localization	244	0.00883155	0.0478613
Biological Process	GO:0007165	signal transduction	239	0.00998314	0.0479191
Biological Process	GO:0050789	regulation of biological process	239	0.00998314	0.0479191
Biological Process	GO:0050794	regulation of cellular process	239	0.00998314	0.0479191
Biological Process	GO:0051716	cellular response to stimulus	239	0.00998314	0.0479191
Biological Process	GO:0050877	neurological system process	43	0.010475	0.0488835
Biological Process	GO:0007010	cytoskeleton organization	61	0.0132893	0.0603406
Biological Process	GO:0002376	immune system process	93	0.019843	0.087727
Biological Process	GO:0050896	response to stimulus	296	0.0233537	0.0988724
Biological Process	GO:0008219	cell death	79	0.0241296	0.0988724
Biological Process	GO:0016265	death	79	0.0241296	0.0988724
Biological Process	GO:0065007	biological regulation	262	0.0326734	0.130694
Biological Process	GO:0043473	pigmentation	9	0.0335411	0.131044
Biological Process	GO:0019748	secondary metabolic process	4	0.0435239	0.166182
Biological Process	GO:0009987	cellular process	596	0.0550922	0.205677
Biological Process	GO:0051604	protein maturation	16	0.0666781	0.24352
Biological Process	GO:0034330	cell junction organization	12	0.111708	0.399297
Biological Process	GO:0032196	transposition	1	0.125599	0.439598
Biological Process	GO:0016043	cellular component organization	205	0.211376	0.724717
Biological Process	GO:0061024	membrane organization	36	0.217414	0.730512
Biological Process	GO:0040007	growth	39	0.248322	0.818001
Biological Process	GO:0000902	cell morphogenesis	56	0.269508	0.840502
Biological Process	GO:0032989	cellular component morphogenesis	56	0.269508	0.840502
Biological Process	GO:0016192	vesicle-mediated transport	51	0.270161	0.840502
Biological Process	GO:0006810	transport	189	0.293057	0.879171
Biological Process	GO:0051234	establishment of localization	189	0.293057	0.879171
Biological Process	GO:0042592	homeostatic process	58	0.313287	0.904909
Biological Process	GO:0065008	regulation of biological quality	58	0.313287	0.904909
Biological Process	GO:0071840	cellular component organization or biogenesis	207	0.317795	0.904909
Biological Process	GO:0007009	plasma membrane organization	13	0.401571	1
Biological Process	GO:0010256	endomembrane system organization	13	0.401571	1
Biological Process	GO:0044802	single-organism membrane organization	13	0.401571	1
Biological Process	GO:0006950	response to stress	122	0.413855	1
Biological Process	GO:0051301	cell division	21	0.415718	1
Biological Process	GO:0055085	transmembrane transport	61	0.471111	1
Biological Process	GO:0006790	sulfur compound metabolic process	10	0.503665	1
Biological Process	GO:0007034	vacuolar transport	4	0.538575	1
Biological Process	GO:0006457	protein folding	8	0.540591	1
Biological Process	GO:0044403	symbiosis, encompassing mutualism through parasitism	10	0.579697	1
Biological Process	GO:0044419	interspecies interaction between organisms	10	0.579697	1
Biological Process	GO:0051704	multi-organism process	10	0.579697	1
Biological Process	GO:0007059	chromosome segregation	11	0.580793	1
Biological Process	GO:0006629	lipid metabolic process	46	0.652934	1
Biological Process	GO:0044765	single-organism transport	82	0.667101	1
Biological Process	GO:1902578	single-organism localization	82	0.667101	1
Biological Process	GO:0009058	biosynthetic process	214	0.712355	1
Biological Process	GO:0000278	mitotic cell cycle	10	0.757504	1
Biological Process	GO:0000280	nuclear division	10	0.757504	1
Biological Process	GO:0007067	mitotic nuclear division	10	0.757504	1
Biological Process	GO:0022402	cell cycle process	10	0.757504	1
Biological Process	GO:0048285	organelle fission	10	0.757504	1
Biological Process	GO:1902589	single-organism organelle organization	10	0.757504	1
Biological Process	GO:1903047	mitotic cell cycle process	10	0.757504	1
Biological Process	GO:0007568	aging	4	0.803279	1
Biological Process	GO:0006996	organelle organization	95	0.850237	1
Biological Process	GO:0044281	small molecule metabolic process	66	0.852278	1
Biological Process	GO:0006464	cellular protein modification process	142	0.879987	1
Biological Process	GO:0036211	protein modification process	142	0.879987	1
Biological Process	GO:0043412	macromolecule modification	142	0.879987	1
Biological Process	GO:0007049	cell cycle	47	0.887071	1
Biological Process	GO:0006082	organic acid metabolic process	10	0.904378	1
Biological Process	GO:0006520	cellular amino acid metabolic process	10	0.904378	1
Biological Process	GO:0019752	carboxylic acid metabolic process	10	0.904378	1
Biological Process	GO:0043436	oxoacid metabolic process	10	0.904378	1
Biological Process	GO:1901564	organonitrogen compound metabolic process	10	0.904378	1
Biological Process	GO:0022607	cellular component assembly	76	0.906715	1
Biological Process	GO:0006605	protein targeting	16	0.923345	1
Biological Process	GO:0006886	intracellular protein transport	16	0.923345	1
Biological Process	GO:0008104	protein localization	16	0.923345	1
Biological Process	GO:0015031	protein transport	16	0.923345	1
Biological Process	GO:0033036	macromolecule localization	16	0.923345	1
Biological Process	GO:0034613	cellular protein localization	16	0.923345	1
Biological Process	GO:0045184	establishment of protein localization	16	0.923345	1
Biological Process	GO:0070727	cellular macromolecule localization	16	0.923345	1
Biological Process	GO:0071702	organic substance transport	16	0.923345	1
Biological Process	GO:0005975	carbohydrate metabolic process	27	0.925577	1
Biological Process	GO:0030705	cytoskeleton-dependent intracellular transport	2	0.933971	1
Biological Process	GO:1902582	single-organism intracellular transport	21	0.946731	1
Biological Process	GO:0044710	single-organism metabolic process	84	0.957176	1
Biological Process	GO:0044085	cellular component biogenesis	78	0.963528	1
Biological Process	GO:0051186	cofactor metabolic process	7	0.964763	1
Biological Process	GO:0006399	tRNA metabolic process	3	0.965529	1
Biological Process	GO:0034660	ncRNA metabolic process	3	0.965529	1
Biological Process	GO:0022618	ribonucleoprotein complex assembly	3	0.9704	1
Biological Process	GO:0034622	cellular macromolecular complex assembly	3	0.9704	1
Biological Process	GO:0071826	ribonucleoprotein complex subunit organization	3	0.9704	1
Biological Process	GO:0006913	nucleocytoplasmic transport	12	0.972249	1
Biological Process	GO:0016482	cytoplasmic transport	12	0.972249	1
Biological Process	GO:0051169	nuclear transport	12	0.972249	1
Biological Process	GO:0006914	autophagy	11	0.976209	1
Biological Process	GO:0006091	generation of precursor metabolites and energy	6	0.976399	1
Biological Process	GO:0006461	protein complex assembly	32	0.9843	1
Biological Process	GO:0070271	protein complex biogenesis	32	0.9843	1
Biological Process	GO:0071822	protein complex subunit organization	32	0.9843	1
Biological Process	GO:0046907	intracellular transport	25	0.985216	1
Biological Process	GO:0051641	cellular localization	25	0.985216	1
Biological Process	GO:0051649	establishment of localization in cell	25	0.985216	1
Biological Process	GO:0019538	protein metabolic process	160	0.990408	1
Biological Process	GO:0007005	mitochondrion organization	14	0.990471	1
Biological Process	GO:0019439	aromatic compound catabolic process	4	0.992015	1
Biological Process	GO:0034655	nucleobase-containing compound catabolic process	4	0.992015	1
Biological Process	GO:0044270	cellular nitrogen compound catabolic process	4	0.992015	1
Biological Process	GO:0046700	heterocycle catabolic process	4	0.992015	1
Biological Process	GO:1901361	organic cyclic compound catabolic process	4	0.992015	1
Biological Process	GO:1901575	organic substance catabolic process	4	0.992015	1
Biological Process	GO:0006396	RNA processing	5	0.992792	1
Biological Process	GO:0006397	mRNA processing	5	0.992792	1
Biological Process	GO:0016071	mRNA metabolic process	5	0.992792	1
Biological Process	GO:0009056	catabolic process	60	0.993048	1
Biological Process	GO:0006807	nitrogen compound metabolic process	205	0.994961	1
Biological Process	GO:0034641	cellular nitrogen compound metabolic process	199	0.995051	1
Biological Process	GO:0010467	gene expression	29	0.995624	1
Biological Process	GO:0008152	metabolic process	377	0.995962	1
Biological Process	GO:0043933	macromolecular complex subunit organization	36	0.996219	1
Biological Process	GO:0065003	macromolecular complex assembly	36	0.996219	1
Biological Process	GO:0051276	chromosome organization	24	0.996412	1
Biological Process	GO:0042254	ribosome biogenesis	2	0.997456	1
Biological Process	GO:0044267	cellular protein metabolic process	148	0.997584	1
Biological Process	GO:0022613	ribonucleoprotein complex biogenesis	5	0.997875	1
Biological Process	GO:0044248	cellular catabolic process	15	0.998154	1
Biological Process	GO:0006259	DNA metabolic process	21	0.998203	1
Biological Process	GO:0016070	RNA metabolic process	8	0.998315	1
Biological Process	GO:0044237	cellular metabolic process	319	0.998771	1
Biological Process	GO:0006412	translation	9	0.999792	1
Biological Process	GO:0009059	macromolecule biosynthetic process	9	0.999792	1
Biological Process	GO:0034645	cellular macromolecule biosynthetic process	9	0.999792	1
Biological Process	GO:0044249	cellular biosynthetic process	9	0.999792	1
Biological Process	GO:1901576	organic substance biosynthetic process	9	0.999792	1
Biological Process	GO:0043170	macromolecule metabolic process	178	0.999853	1
Biological Process	GO:0044238	primary metabolic process	231	0.999934	1
Biological Process	GO:0071704	organic substance metabolic process	231	0.999934	1
Biological Process	GO:0044260	cellular macromolecule metabolic process	166	0.99998	1
Biological Process	GO:0090304	nucleic acid metabolic process	28	0.999982	1
Biological Process	GO:0006139	nucleobase-containing compound metabolic process	31	0.999994	1
Biological Process	GO:0006725	cellular aromatic compound metabolic process	31	0.999994	1
Biological Process	GO:0046483	heterocycle metabolic process	31	0.999994	1
Biological Process	GO:1901360	organic cyclic compound metabolic process	31	0.999994	1
Biological Process	GO:0008150	biological_process	741	1	1
Molecular Function	GO:0008092	cytoskeletal protein binding	52	0.0017909	0.0719565
Molecular Function	GO:0005198	structural molecule activity	40	0.0024392	0.0719565
Molecular Function	GO:0008233	peptidase activity	41	0.0105026	0.206551
Molecular Function	GO:0043167	ion binding	272	0.0389266	0.574168
Molecular Function	GO:0003677	DNA binding	93	0.0787873	0.780182
Molecular Function	GO:0008289	lipid binding	29	0.0880113	0.780182
Molecular Function	GO:0005515	protein binding	129	0.0973398	0.780182
Molecular Function	GO:0004871	signal transducer activity	65	0.127863	0.780182
Molecular Function	GO:0060089	molecular transducer activity	65	0.127863	0.780182
Molecular Function	GO:0005488	binding	427	0.136194	0.780182
Molecular Function	GO:0001071	nucleic acid binding transcription factor activity	47	0.145458	0.780182
Molecular Function	GO:0016798	hydrolase activity, acting on glycosyl bonds	8	0.292966	1
Molecular Function	GO:0016853	isomerase activity	8	0.320922	1
Molecular Function	GO:0000988	protein binding transcription factor activity	20	0.444624	1
Molecular Function	GO:0022857	transmembrane transporter activity	49	0.489053	1
Molecular Function	GO:0030674	protein binding, bridging	4	0.518673	1
Molecular Function	GO:0060090	binding, bridging	4	0.518673	1
Molecular Function	GO:0003729	mRNA binding	5	0.55106	1
Molecular Function	GO:0044822	poly(A) RNA binding	5	0.55106	1
Molecular Function	GO:0019899	enzyme binding	64	0.573866	1
Molecular Function	GO:0016829	lyase activity	9	0.586648	1
Molecular Function	GO:0005215	transporter activity	50	0.599566	1
Molecular Function	GO:0008134	transcription factor binding	18	0.62308	1
Molecular Function	GO:0008135	translation factor activity, RNA binding	3	0.649596	1
Molecular Function	GO:0016491	oxidoreductase activity	35	0.656519	1
Molecular Function	GO:0003924	GTPase activity	12	0.656603	1
Molecular Function	GO:0016787	hydrolase activity	91	0.666738	1
Molecular Function	GO:0030234	enzyme regulator activity	25	0.733917	1
Molecular Function	GO:0098772	molecular function regulator	25	0.733917	1
Molecular Function	GO:0016301	kinase activity	40	0.737516	1
Molecular Function	GO:0016772	transferase activity, transferring phosphorus-containing groups	43	0.834387	1
Molecular Function	GO:0016757	transferase activity, transferring glycosyl groups	10	0.872101	1
Molecular Function	GO:0051082	unfolded protein binding	2	0.884048	1
Molecular Function	GO:0042393	histone binding	4	0.886374	1
Molecular Function	GO:0016887	ATPase activity	16	0.888913	1
Molecular Function	GO:0003676	nucleic acid binding	126	0.907611	1
Molecular Function	GO:0097159	organic cyclic compound binding	126	0.907611	1
Molecular Function	GO:1901363	heterocyclic compound binding	126	0.907611	1
Molecular Function	GO:0016779	nucleotidyltransferase activity	3	0.921579	1
Molecular Function	GO:0016810	hydrolase activity, acting on carbon-nitrogen (but not peptide) bonds	3	0.921579	1
Molecular Function	GO:0016462	pyrophosphatase activity	28	0.922665	1
Molecular Function	GO:0016817	hydrolase activity, acting on acid anhydrides	28	0.922665	1
Molecular Function	GO:0016818	hydrolase activity, acting on acid anhydrides, in phosphorus-containing anhydrides	28	0.922665	1
Molecular Function	GO:0017111	nucleoside-triphosphatase activity	28	0.922665	1
Molecular Function	GO:0016791	phosphatase activity	9	0.931764	1
Molecular Function	GO:0042578	phosphoric ester hydrolase activity	9	0.931764	1
Molecular Function	GO:0032182	ubiquitin-like protein binding	2	0.934403	1
Molecular Function	GO:0016746	transferase activity, transferring acyl groups	7	0.934701	1
Molecular Function	GO:0008565	protein transporter activity	1	0.967114	1
Molecular Function	GO:0022892	substrate-specific transporter activity	1	0.967114	1
Molecular Function	GO:0016788	hydrolase activity, acting on ester bonds	11	0.99526	1
Molecular Function	GO:0004518	nuclease activity	2	0.99611	1
Molecular Function	GO:0003824	catalytic activity	201	0.997653	1
Molecular Function	GO:0016740	transferase activity	62	0.997911	1
Molecular Function	GO:0008168	methyltransferase activity	2	0.99928	1
Molecular Function	GO:0016741	transferase activity, transferring one-carbon groups	2	0.99928	1
Molecular Function	GO:0016874	ligase activity	3	0.999867	1
Molecular Function	GO:0003723	RNA binding	40	0.999902	1
Molecular Function	GO:0003674	molecular_function	829	1	1
Cellular Component	GO:0044421	extracellular region part	129	1.57104e-24	9.42623e-23
Cellular Component	GO:0005578	proteinaceous extracellular matrix	57	9.6408e-21	1.92816e-19
Cellular Component	GO:0031012	extracellular matrix	57	9.6408e-21	1.92816e-19
Cellular Component	GO:0005576	extracellular region	256	2.68253e-15	4.0238e-14
Cellular Component	GO:0005615	extracellular space	93	1.39246e-14	1.67096e-13
Cellular Component	GO:0005886	plasma membrane	162	0.012851	0.0980089
Cellular Component	GO:0016020	membrane	162	0.012851	0.0980089
Cellular Component	GO:0071944	cell periphery	162	0.0130679	0.0980089
Cellular Component	GO:0005794	Golgi apparatus	60	0.0317475	0.21165
Cellular Component	GO:0005783	endoplasmic reticulum	52	0.160917	0.957401
Cellular Component	GO:0016023	cytoplasmic membrane-bounded vesicle	31	0.223394	0.957401
Cellular Component	GO:0031410	cytoplasmic vesicle	31	0.223394	0.957401
Cellular Component	GO:0031982	vesicle	31	0.223394	0.957401
Cellular Component	GO:0031988	membrane-bounded vesicle	31	0.223394	0.957401
Cellular Component	GO:0012505	endomembrane system	112	0.438072	1
Cellular Component	GO:0000323	lytic vacuole	16	0.466689	1
Cellular Component	GO:0005764	lysosome	16	0.466689	1
Cellular Component	GO:0005856	cytoskeleton	81	0.514831	1
Cellular Component	GO:0005811	lipid particle	2	0.55101	1
Cellular Component	GO:0005777	peroxisome	4	0.754469	1
Cellular Component	GO:0042579	microbody	4	0.754469	1
Cellular Component	GO:0005773	vacuole	16	0.777226	1
Cellular Component	GO:0000228	nuclear chromosome	14	0.865134	1
Cellular Component	GO:0005768	endosome	19	0.910885	1
Cellular Component	GO:0005635	nuclear envelope	9	0.917518	1
Cellular Component	GO:0031967	organelle envelope	9	0.917518	1
Cellular Component	GO:0031975	envelope	9	0.917518	1
Cellular Component	GO:0005694	chromosome	26	0.946328	1
Cellular Component	GO:0043234	protein complex	160	0.976518	1
Cellular Component	GO:0032991	macromolecular complex	160	0.997106	1
Cellular Component	GO:0005730	nucleolus	20	0.997145	1
Cellular Component	GO:0005929	cilium	7	0.998093	1
Cellular Component	GO:0042995	cell projection	7	0.998093	1
Cellular Component	GO:0043228	non-membrane-bounded organelle	114	0.998502	1
Cellular Component	GO:0043232	intracellular non-membrane-bounded organelle	114	0.998502	1
Cellular Component	GO:0005737	cytoplasm	337	0.999224	1
Cellular Component	GO:0044444	cytoplasmic part	183	0.999261	1
Cellular Component	GO:0005829	cytosol	31	0.999269	1
Cellular Component	GO:0005654	nucleoplasm	72	0.99958	1
Cellular Component	GO:0005815	microtubule organizing center	11	0.999877	1
Cellular Component	GO:0015630	microtubule cytoskeleton	11	0.999877	1
Cellular Component	GO:0044430	cytoskeletal part	11	0.999877	1
Cellular Component	GO:0031974	membrane-enclosed lumen	94	0.999939	1
Cellular Component	GO:0031981	nuclear lumen	94	0.999939	1
Cellular Component	GO:0043233	organelle lumen	94	0.999939	1
Cellular Component	GO:0070013	intracellular organelle lumen	94	0.999939	1
Cellular Component	GO:0043226	organelle	466	0.999943	1
Cellular Component	GO:0044428	nuclear part	101	0.999963	1
Cellular Component	GO:0005634	nucleus	208	0.999994	1
Cellular Component	GO:0005739	mitochondrion	35	0.999999	1
Cellular Component	GO:0044422	organelle part	105	1	1
Cellular Component	GO:0044446	intracellular organelle part	105	1	1
Cellular Component	GO:0005623	cell	557	1	1
Cellular Component	GO:0044464	cell part	546	1	1
Cellular Component	GO:0043229	intracellular organelle	375	1	1
Cellular Component	GO:0043227	membrane-bounded organelle	325	1	1
Cellular Component	GO:0043231	intracellular membrane-bounded organelle	325	1	1
Cellular Component	GO:0044424	intracellular part	448	1	1
Cellular Component	GO:0005622	intracellular	469	1	1
Cellular Component	GO:0005575	cellular_component	728	1	1

## Sheet: Table S8
Table S6. KEGG pathway analysis of differentially expressed protein-coding transcripts (DEGs).
Pathway	out (271)	Pvalue	Qvalue	Pathway ID
ECM-receptor interaction	22	2.40069e-10	5.83367e-08	ko04512
Focal adhesion	33	1.37219e-07	1.66721e-05	ko04510
Protein digestion and absorption	11	3.24415e-06	0.000262776	ko04974
Vascular smooth muscle contraction	22	5.51592e-06	0.000335092	ko04270
Proteoglycans in cancer	26	0.000149439	0.00726276	ko05205
Renin-angiotensin system	6	0.000240107	0.00972432	ko04614
AGE-RAGE signaling pathway in diabetic complications	16	0.000321454	0.011159	ko04933
Amoebiasis	15	0.000423705	0.01277	ko05146
Hypertrophic cardiomyopathy (HCM)	13	0.000474187	0.01277	ko05410
PI3K-Akt signaling pathway	31	0.000525513	0.01277	ko04151
Tyrosine metabolism	8	0.000866741	0.0191471	ko00350
Cell adhesion molecules (CAMs)	16	0.00335786	0.0670434	ko04514
cGMP - PKG signaling pathway	18	0.00361321	0.0670434	ko04022
Platelet activation	14	0.00386258	0.0670434	ko04611
Dilated cardiomyopathy (DCM)	11	0.0050844	0.0823672	ko05414
Neuroactive ligand-receptor interaction	29	0.0113241	0.167295	ko04080
Leukocyte transendothelial migration	13	0.0117038	0.167295	ko04670
Vitamin digestion and absorption	3	0.0125334	0.169202	ko04977
Regulation of actin cytoskeleton	21	0.0137683	0.17609	ko04810
Salmonella infection	10	0.015823	0.192249	ko05132
Cardiac muscle contraction	9	0.0215701	0.249597	ko04260
Phenylalanine, tyrosine and tryptophan biosynthesis	2	0.0382369	0.409359	ko00400
Porphyrin and chlorophyll metabolism	4	0.0392573	0.409359	ko00860
Proximal tubule bicarbonate reclamation	3	0.0404306	0.409359	ko04964
Phenylalanine metabolism	3	0.0500556	0.486541	ko00360
Pathways in cancer	29	0.0605013	0.565455	ko05200
Malaria	5	0.0634742	0.567781	ko05144
TGF-beta signaling pathway	8	0.0678583	0.567781	ko04350
Signaling pathways regulating pluripotency of stem cells	11	0.0684846	0.567781	ko04550
Nicotinate and nicotinamide metabolism	4	0.0700964	0.567781	ko00760
Steroid biosynthesis	3	0.0847552	0.664372	ko00100
Tight junction	12	0.0929736	0.699922	ko04530
Small cell lung cancer	8	0.0950511	0.699922	ko05222
Pancreatic secretion	8	0.101142	0.722869	ko04972
Melanogenesis	10	0.106186	0.736919	ko04916
MicroRNAs in cancer	12	0.111899	0.736919	ko05206
Glycosaminoglycan degradation	3	0.112206	0.736919	ko00531
Renin secretion	6	0.118261	0.756248	ko04924
Intestinal immune network for IgA production	4	0.12157	0.757472	ko04672
C5-Branched dibasic acid metabolism	1	0.128083	0.778102	ko00660
Arachidonic acid metabolism	5	0.131614	0.780054	ko00590
Adrenergic signaling in cardiomyocytes	12	0.155959	0.896059	ko04261
Phototransduction	3	0.158615	0.896059	ko04744
FoxO signaling pathway	11	0.162249	0.896059	ko04068
Maturity onset diabetes of the young	1	0.185855	0.979212	ko04950
Riboflavin metabolism	1	0.185855	0.979212	ko00740
Salivary secretion	6	0.193397	0.979212	ko04970
Hematopoietic cell lineage	5	0.197578	0.979212	ko04640
Pathogenic Escherichia coli infection	6	0.203866	0.979212	ko05130
PPAR signaling pathway	6	0.203866	0.979212	ko03320
TNF signaling pathway	8	0.207405	0.979212	ko04668
Hedgehog signaling pathway	5	0.209543	0.979212	ko04340
Cell cycle	10	0.220913	0.999215	ko04110
Thyroid cancer	3	0.227519	0.999215	ko05216
Complement and coagulation cascades	2	0.236298	0.999215	ko04610
Cyanoamino acid metabolism	1	0.239813	0.999215	ko00460
African trypanosomiasis	3	0.245578	0.999215	ko05143
Cholinergic synapse	7	0.246354	0.999215	ko04725
Regulation of lipolysis in adipocyte	5	0.246737	0.999215	ko04923
Legionellosis	4	0.256499	0.999215	ko05134
Basal cell carcinoma	5	0.259506	0.999215	ko05217
Glycosaminoglycan biosynthesis - keratan sulfate	2	0.261533	0.999215	ko00533
Retinol metabolism	3	0.282289	0.999215	ko00830
RIG-I-like receptor signaling pathway	5	0.285482	0.999215	ko04622
p53 signaling pathway	5	0.298654	0.999215	ko04115
Dopaminergic synapse	8	0.302013	0.999215	ko04728
Apoptosis	6	0.317501	0.999215	ko04210
Glycosaminoglycan biosynthesis - chondroitin sulfate / dermatan sulfate	2	0.336914	0.999215	ko00532
Steroid hormone biosynthesis	3	0.338056	0.999215	ko00140
Hippo signaling pathway	9	0.351193	0.999215	ko04390
Bladder cancer	3	0.356644	0.999215	ko05219
Estrogen signaling pathway	6	0.36568	0.999215	ko04915
Vitamin B6 metabolism	1	0.381227	0.999215	ko00750
Terpenoid backbone biosynthesis	2	0.385946	0.999215	ko00900
alpha-Linolenic acid metabolism	2	0.385946	0.999215	ko00592
Oxytocin signaling pathway	9	0.389805	0.999215	ko04921
Tryptophan metabolism	3	0.393576	0.999215	ko00380
Pertussis	4	0.394236	0.999215	ko05133
Glycerolipid metabolism	4	0.394236	0.999215	ko00561
Linoleic acid metabolism	2	0.409876	0.999215	ko00591
Fat digestion and absorption	3	0.411847	0.999215	ko04975
Pyruvate metabolism	3	0.411847	0.999215	ko00620
Ubiquinone and other terpenoid-quinone biosynthesis	1	0.422276	0.999215	ko00130
Wnt signaling pathway	9	0.428631	0.999215	ko04310
Glutathione metabolism	3	0.429945	0.999215	ko00480
Insulin secretion	5	0.432839	0.999215	ko04911
Adipocytokine signaling pathway	5	0.432839	0.999215	ko04920
Prion diseases	2	0.433342	0.999215	ko05020
Thyroid hormone synthesis	4	0.43998	0.999215	ko04918
Notch signaling pathway	3	0.447842	0.999215	ko04330
Calcium signaling pathway	11	0.460391	0.999215	ko04020
Taurine and hypotaurine metabolism	1	0.460612	0.999215	ko00430
Inflammatiory bowel disease (IBD)	3	0.46551	0.999215	ko05321
Butanoate metabolism	2	0.478716	0.999215	ko00650
Amyotrophic lateral sclerosis (ALS)	3	0.482928	0.999215	ko05014
NF-kappa B signaling pathway	5	0.485564	0.999215	ko04064
Synthesis and degradation of ketone bodies	1	0.496413	0.999215	ko00072
Nicotine addiction	3	0.500073	0.999215	ko05033
Type II diabetes mellitus	3	0.500073	0.999215	ko04930
NOD-like receptor signaling pathway	3	0.500073	0.999215	ko04621
Cytosolic DNA-sensing pathway	3	0.516927	0.999215	ko04623
Lysine degradation	3	0.516927	0.999215	ko00310
Sphingolipid signaling pathway	7	0.518574	0.999215	ko04071
Mucin type O-glycan biosynthesis	2	0.521807	0.999215	ko00512
Citrate cycle (TCA cycle)	2	0.521807	0.999215	ko00020
Arrhythmogenic right ventricular cardiomyopathy (ARVC)	4	0.527901	0.999215	ko05412
Gastric acid secretion	4	0.527901	0.999215	ko04971
Lysosome	7	0.529173	0.999215	ko04142
Folate biosynthesis	1	0.529845	0.999215	ko00790
Hepatitis C	7	0.560413	0.999215	ko05160
Systemic lupus erythematosus	2	0.562455	0.999215	ko05322
Starch and sucrose metabolism	2	0.581835	0.999215	ko00500
Morphine addiction	4	0.582648	0.999215	ko05032
Glycosphingolipid biosynthesis - globo series	1	0.590221	0.999215	ko00603
Viral myocarditis	3	0.596318	0.999215	ko05416
Valine, leucine and isoleucine degradation	3	0.596318	0.999215	ko00280
Galactose metabolism	2	0.600578	0.999215	ko00052
Pantothenate and CoA biosynthesis	1	0.617446	0.999215	ko00770
Primary bile acid biosynthesis	1	0.617446	0.999215	ko00120
Prolactin signaling pathway	4	0.621228	0.999215	ko04917
Leishmaniasis	3	0.639696	0.999215	ko05140
GABAergic synapse	3	0.639696	0.999215	ko04727
Arginine biosynthesis	1	0.642868	0.999215	ko00220
Other glycan degradation	1	0.642868	0.999215	ko00511
Glucagon signaling pathway	5	0.652365	0.999215	ko04922
Alanine, aspartate and glutamate metabolism	2	0.65299	0.999215	ko00250
Aldosterone synthesis and secretion	3	0.653411	0.999215	ko04925
Nitrogen metabolism	1	0.666607	0.999215	ko00910
AMPK signaling pathway	6	0.668775	0.999215	ko04152
Retrograde endocannabinoid signaling	4	0.669063	0.999215	ko04723
ABC transporters	2	0.684801	0.999215	ko02010
Staphylococcus aureus infection	1	0.688773	0.999215	ko05150
Chagas disease (American trypanosomiasis)	5	0.693221	0.999215	ko05142
Toll-like receptor signaling pathway	5	0.712383	0.999215	ko04620
Serotonergic synapse	4	0.712608	0.999215	ko04726
Cocaine addiction	2	0.714189	0.999215	ko05030
Shigellosis	3	0.727827	0.999215	ko05131
Glycosphingolipid biosynthesis - lacto and neolacto series	1	0.728796	0.999215	ko00601
Histidine metabolism	1	0.728796	0.999215	ko00340
Primary immunodeficiency	1	0.728796	0.999215	ko05340
Chemical carcinogenesis	2	0.741252	0.999215	ko05204
Ether lipid metabolism	2	0.741252	0.999215	ko00565
Cysteine and methionine metabolism	2	0.741252	0.999215	ko00270
Arginine and proline metabolism	2	0.741252	0.999215	ko00330
Pentose and glucuronate interconversions	1	0.746841	0.999215	ko00040
Toxoplasmosis	5	0.756557	0.999215	ko05145
Progesterone-mediated oocyte maturation	4	0.760973	0.999215	ko04914
GnRH signaling pathway	4	0.760973	0.999215	ko04912
MAPK signaling pathway	11	0.761739	0.999215	ko04010
Ovarian Steroidogenesis	2	0.7661	0.999215	ko04913
Bile secretion	2	0.7661	0.999215	ko04976
Gap junction	4	0.769851	0.999215	ko04540
Alcoholism	3	0.770112	0.999215	ko05034
Phototransduction - fly	1	0.77942	0.999215	ko04745
Circadian rhythm	1	0.77942	0.999215	ko04710
Protein export	1	0.77942	0.999215	ko03060
Axon guidance	2	0.788856	0.999215	ko04360
Aminoacyl-tRNA biosynthesis	2	0.788856	0.999215	ko00970
Circadian entrainment	3	0.798194	0.999215	ko04713
Phagosome	6	0.804587	0.999215	ko04145
Epithelial cell signaling in Helicobacter pylori infection	3	0.806897	0.999215	ko05120
Protein processing in endoplasmic reticulum	7	0.807714	0.999215	ko04141
Drug metabolism - other enzymes	1	0.80782	0.999215	ko00983
Graft-versus-host disease	1	0.80782	0.999215	ko05332
Cytokine-cytokine receptor interaction	9	0.815784	0.999215	ko04060
beta-Alanine metabolism	1	0.820623	0.999215	ko00410
Bacterial invasion of epithelial cells	3	0.82336	0.999215	ko05100
Insulin resistance	4	0.831848	0.999215	ko04931
SNARE interactions in vesicular transport	1	0.832575	0.999215	ko04130
cAMP signaling pathway	8	0.838148	0.999215	ko04024
Propanoate metabolism	1	0.843734	0.999215	ko00640
Sphingolipid metabolism	2	0.845833	0.999215	ko00600
Long-term depression	2	0.845833	0.999215	ko04730
Aldosterone-regulated sodium reabsorption	1	0.854152	0.999215	ko04960
Allograft rejection	1	0.872957	0.999215	ko05330
Metabolism of xenobiotics by cytochrome P450	1	0.872957	0.999215	ko00980
Taste transduction	1	0.872957	0.999215	ko04742
Colorectal cancer	2	0.875678	0.999215	ko05210
Other types of O-glycan biosynthesis	1	0.881433	0.999215	ko00514
Type I diabetes mellitus	1	0.881433	0.999215	ko04940
Amphetamine addiction	2	0.882261	0.999215	ko05031
Adherens junction	3	0.883391	0.999215	ko04520
Endocytosis	9	0.88644	0.999215	ko04144
Ubiquitin mediated proteolysis	5	0.888019	0.999215	ko04120
Fructose and mannose metabolism	1	0.889345	0.999215	ko00051
Pancreatic cancer	2	0.894473	0.999215	ko05212
Glycolysis / Gluconeogenesis	2	0.894473	0.999215	ko00010
Jak-STAT signaling pathway	5	0.896594	0.999215	ko04630
Glycine, serine and threonine metabolism	1	0.896731	0.999215	ko00260
Synaptic vesicle cycle	1	0.903626	0.999215	ko04721
Osteoclast differentiation	3	0.9037	0.999215	ko04380
Rheumatoid arthritis	2	0.910605	0.999215	ko05323
Insulin signaling pathway	5	0.912057	0.999215	ko04910
Purine metabolism	6	0.914695	0.999215	ko00230
Rap1 signaling pathway	7	0.915075	0.999215	ko04015
Endocrine and other factor-regulated calcium reabsorption	1	0.916069	0.999215	ko04961
Inflammatory mediator regulation of TRP channels	3	0.920769	0.999215	ko04750
HTLV-I infection	9	0.920782	0.999215	ko05166
Antigen processing and presentation	1	0.926912	0.999215	ko04612
Fanconi anemia pathway	1	0.931797	0.999215	ko03460
Chronic myeloid leukemia	2	0.932473	0.999215	ko05220
Glutamatergic synapse	2	0.94306	0.999215	ko04724
Amino sugar and nucleotide sugar metabolism	1	0.944587	0.999215	ko00520
Autoimmune thyroid disease	1	0.944587	0.999215	ko05320
Acute myeloid leukemia	1	0.951755	0.999215	ko05221
RNA transport	4	0.952967	0.999215	ko03013
Ras signaling pathway	6	0.953166	0.999215	ko04014
Measles	3	0.954463	0.999215	ko05162
N-Glycan biosynthesis	1	0.954985	0.999215	ko00510
Chemokine signaling pathway	4	0.955131	0.999215	ko04062
Transcriptional misregulation in cancers	2	0.957291	0.999215	ko05202
Tuberculosis	4	0.959187	0.999215	ko05152
Glycerophospholipid metabolism	2	0.959697	0.999215	ko00564
Oocyte meiosis	3	0.961002	0.999215	ko04114
Epstein-Barr virus infection	6	0.963568	0.999215	ko05169
Peroxisome	2	0.964126	0.999215	ko04146
Alzheimer's disease	4	0.964641	0.999215	ko05010
T cell receptor signaling pathway	2	0.971626	0.999215	ko04660
Fc epsilon RI signaling pathway	1	0.9723	0.999215	ko04664
VEGF signaling pathway	1	0.9723	0.999215	ko04370
Huntington's disease	4	0.976059	0.999215	ko05016
ErbB signaling pathway	2	0.976236	0.999215	ko04012
Long-term potentiation	1	0.980428	0.999215	ko04720
Central carbon metabolism in cancer	1	0.980428	0.999215	ko05230
Pyrimidine metabolism	2	0.981273	0.999215	ko00240
Biosynthesis of amino acids	1	0.982969	0.999215	ko01230
Ribosome biogenesis in eukaryotes	1	0.982969	0.999215	ko03008
mRNA surveillance pathway	1	0.985181	0.999215	ko03015
Renal cell carcinoma	1	0.986178	0.999215	ko05211
Hepatitis B	3	0.986626	0.999215	ko05161
HIF-1 signaling pathway	2	0.987711	0.999215	ko04066
Melanoma	1	0.988783	0.999215	ko05218
Non-alcoholic fatty liver disease (NAFLD)	3	0.989276	0.999215	ko04932
Herpes simplex infection	4	0.989878	0.999215	ko05168
Spliceosome	2	0.991471	0.999215	ko03040
Neurotrophin signaling pathway	2	0.991977	0.999215	ko04722
Fc gamma R-mediated phagocytosis	1	0.992617	0.999215	ko04666
Influenza A	3	0.994837	0.999215	ko05164
Viral carcinogenesis	3	0.995394	0.999215	ko05203
Thyroid hormone signaling pathway	1	0.997024	0.999215	ko04919
Prostate cancer	1	0.997751	0.999215	ko05215
Phospholipase D signaling pathway	2	0.998311	0.999215	ko04072
Parkinson's disease	1	0.999215	0.999215	ko05012
